# Supplementary material for: Population structure, genetic diversity and prolificacy in pishan red sheep under an extreme desert environment
Source: Front Genet. 2023 Apr 11;14:1092066. doi: 10.3389/fgene.2023.1092066 (PMC10126422; doi:10.3389/fgene.2023.1092066)
Supplement: Supplementary file 2 [file Table1.XLSX]

## Sheet: 29 Genes
3BHSD
PPIH
C1orf87
DAB1
COL5A2
CYP27A1
C9orf84
C2orf43
GARNL3
SKAP2
CADPS2
ALPK1
IBSP
STPG2
BMPR1B
HERC3
FAM13A
GABRB1
CMYA5
FRY
TTLL6
KRT14
CAPN2
ATRN
GNAS
C5orf22
ITIH1
FADS2
KIAA0556

## Sheet: iHS
MUC20
SOX2
EIF2B3
CCDC54
3BHSD
BCAR3
OSBPL9
PPIH
GOLGB1
ECM1
ABCA4
C1orf87
ARL4C
DAB1
PARP14
C3orf17
ZSWIM5
NDUFA10
HNRNPA3
PMS1
FOXE1
COL5A2
ADAM28
ACSL3
HERC2
TTLL4
CDK20
STK36
SPHKAP
MAP3K19
PDE1A
PALLD
CYP27A1
C9orf84
PTPN18
GFRA2
IFNE
FBXO8
LINGO2
PAX5
TANC1
AUH
SNRPD2
C2orf43
HSPA5
ATXN7L3B
LTBP1
WIF1
OSBPL8
RABEPK
FAM78A
HEBP1
PDZRN4
BCL11A
LAPTM4A
GALNT8
DNLZ
TXNRD1
FABP1
GARNL3
TPRKB
PFKM
PPAPDC3
PRRC2B
VSNL1
PNPLA5
SOX10
SAMM50
DDX11
YAE1D1
TBXAS1
CLCN1
WNT16
AGK
ADAM22
KLHDC10
SLC13A1
NPSR1
CNOT4
ANKRD7
SKAP2
PTPRZ1
PPP1R3A
RBM28
CADPS2
LRRC72
FZD1
C7orf57
CAST
ARAP3
TENM2
SPARC
INSR
HDAC3
LCORL
ALPK1
GPRIN3
IBSP
STPG2
BMPR1B
MED28
FAM184B
FGFR3
LAP3
C4orf32
HERC3
ERVW-1
FAM13A
GBA3
GABRB1
LRIT3
EVC
CMYA5
GANC
CEP128
SLC24A1
C15orf59
FAM46A
FAM92A1
SDR16C5
IMPAD1
HAS2
NBEA
FRY
CCL2
WSCD1
GEMIN4
TTLL6
DLX4
MAP2K4
ZFP3
CLUH
MYH10
GOSR1
ITGAE
SLC16A13
COPRS
KRT14
ATP6V0A1
TLR5
CAPN8
CAPN2
NEK7
ATRN
GNAS
USP10
USP29
HBBB
FUT4
OR51B4
TRIM66
C11orf74
FCHSD2
C5orf22
PGE2R-EP4
FGF-10
KIF2A
GABRA5
CPSF2
CLEC14A
PSTPIP1
oar-mir-136
ABHD2
WDR25
BCL11B
SLC6A20
ITIH4
ITIH3
KLHL18
ITIH1
ITGA9
MDC1
NRSN1
LRFN2
CAPN1
FADS2
FADS1
PACS1
IGSF22
ACTH-R
KIAA0556
ACTN2
OR13A1
ZFP42

## Sheet: FST
HDLBP
ANO7
PPP1R7
HDAC4
SPP2
MROH2A
NA
CSMD2
ZMYM4
ZMPSTE24
COL9A2
RIMKLA
CCDC30
PPIH
KDM4A
ST3GAL3
AKR1A1
CCDC17
TMEM69
IPP
NSUN4
FAAH
SCP2
CDCP2
DAB1
C-JUN
FGGY
C1orf87
INADL
LEPR
WLS
LRRC7
LPHN2
CTBS
SYDE2
ZNHIT6
EVI5
FNBP1L
ARHGAP29
DPYD
CDC14A
EXTL2
SLC30A7
VAV3
CD53
PHTF1
RSBN1
ATP1A1
CD101
TTF2
TRIM45
WARS2
3BHSD
ZNF697
POLR3C
NUDT17
PIAS3
ANKRD35
ITGA10
PRPF3
RPRD2
PSMB4
POGZ
THEM4
KCNN3
EFNA1
SLC50A1
ASH1L
OR10R2
OR10K2
KRTAP7-1
VGLL3
CHMP2B
MYH15
DPPA2
WDR52
LSAMP
ARHGAP31
ILDR1
HSPBAP1
DIRC2
CCDC14
ITGB5
MUC13
ZNF148
PAK2
SENP5
FAM43A
LSG1
TMEM44
LPP
BCL6
RTP2
MASP1
ST6GAL1
KNG1
HRG
FETUB
DGKG
TRA2B
IGF2BP2
VPS8
MAGEF1
CHRD
POLR2H
CLCN2
FAM131A
EIF4G1
ABCC5
PARL
KLHL6
MCF2L2
B3GNT5
CCDC39
TTC14
PEX5L
USP13
KCNMB3
PIK3CA
KCNMB2
NAALADL2
NLGN1
FNDC3B
TMEM212
TNIK
SLC7A14
CLDN11
SKIL
SEC62
LRRC31
LRRIQ4
SERPINI1
SI
B3GALNT1
IFT80
C3orf80
IQCJ
MFSD1
RSRC1
VEPH1
CCNL1
PLCH1
MME
RAP2B
WWTR1
GYG1
SLC9A9
U2SURP
ATR
ZBTB38
CLSTN2
RBP2
PCCB
PPP2R3A
BFSP2
ACAD11
ATP2C1
DSCAM
C2CD2
PDXK
UBE2G2
SUMO3
ADARB1
MCM3AP
YBEY
C21orf58
PCNT
DIP2A
SETD4
ETS2
COL6A5
METTL6
EAF1
COLQ
GALNT15
EPSTI1
FNDC3A
SERPINE3
SUPT20H
RFXAP
SPG20
FRY
EEF1A1
RXFP2
B3GALTL
KATNAL1
MTUS2
FLT1
KLF12
TBC1D4
SCEL
PCCA
TOM1L1
COX11
STXBP4
SCPEP1
C17orf66
RFFL
LIG3
MYO1D
VPS53
FAM101B
SCARF1
PRPF8
SMG6
ATP2A3
FAM211A
TRPV2
UBB
ULK2
ALDH3A1
SLC47A2
MPRIP
SPOP
NXPH3
CALCOCO2
TTLL6
PLXDC1
IKZF3
ZPBP2
GSDMB
ORMDL3
GSDMA
TOP2A
IGFBP4
KRT25
KRT26
K27
KRT16
KRT14
STAT5A
STAT3
DHX8
ETV4
MEOX1
EFCAB13
RPTOR
SMIM5
RECQL5
ABCA6
LRRN2
CNTN2
TGFB2
BPNT1
IARS2
DUSP10
CAPN2
EPHX1
TMEM63A
CNST
EFCAB2
C1orf101
ADSS
CEP170
PLD5
NME7
BLZF1
CCDC181
METTL18
C1orf112
MROH9
CLCN6
MTHFR
C1orf167
UBIAD1
TNR
FAM163A
CEP350
LAMC2
PLA2G4A
SERTAD4
PLXNA2
PAK7
MKKS
SPTLC3
KIF16B
SFMBT2
PARD3
ARMC3
FRMD4A
DCLRE1C
MEIG1
STAM
KIF5B
SVIL
MAP3K8
BAMBI
WAC
DZANK1
RBBP9
RALGAPA2
ENTPD6
PYGB
CRLS1
BMP2
ATRN
C20orf194
OXT
PTPRA
PDYN
PRPF6
SAMD10
ZNF512B
CDH26
ZNF831
SLMO2
GNAS
NPEPL1
ANKRD60
ANGPT4
DNMT3B
RALY
EIF2S2
ITCH
PROCR
NFS1
ROMO1
RBM39
PHF20
SCAND1
CNBD2
NDRG3
SOGA1
TLDC2
SAMHD1
MROH8
RPN2
FAM83D
DHX35
L3MBTL1
SDC4
SYS1
DBNDD2
PIGT
SPINT3
ATP9A
ZNF217
COG4
FUK
ADAT1
KARS
CNTNAP4
NUDT7
ZFPM1
SPATA33
CDK10
SPATA2L
ZNF276
FANCA
IRX6
CES5A
CNGB1
TEPP
ZNF319
SLC38A7
GOT2
SLC9A5
PLEKHG4
KCTD19
TANGO6
CIRH1A
SNTB2
IST1
CCNE1
KIAA0355
RYR1
MAP4K1
FBL
FCGBP
NUMBL
ADCK4
CRX
DHDH
BAX
FTL
GYS1
TRPM4
CCDC155
SLC17A7
PIH1D1
TSKS
AP2A1
FUZ
MYBPC2
EMC10
JOSD2
ASPDH
LRRC4B
NLRP12
CACNG6
SBK2
SSC5D
ZNF628
GALP
GRIA4
PDGFD
ZC3H12C
C11orf88
LAYN
RNF214
BACE1
PLEKHA7
MICAL2
OR51G1
OR51G2
OR51A7
MPPED2
ELP4
PAX6
EIF3M
CCDC73
FBXO3
API5
TTC17
TSPAN18
TP53I11
OR4C3
OR8I2
OR5J2
OR5B3
RANBP17
ARHGEF28
FCHO2
MAST4
CENPK
ADAMTS6
RNF180
DDX4
SLC38A9
SNX18
NUP155
C5orf42
RAI14
ZFR
C5orf22
DROSHA
CDH12
FAM134B
ZNF622
ADCY2
NPY2R
PRSS48
DCLK2
ETA
OTUD4
INPP4B
ANKRD50
IL2
ADAD1
FSTL5
ZNF140
ZNF268
TMEM132B
SBNO1
SIRT4
ACACB
MYO18B
CRYBB1
CRYBA4
SLC5A1
SLC5A4
GABRB3
GABRG3
LRRK1
CERS3
ADAMTS17
FAM169B
AKAP13
VPS33B
PRC1
PCSK6
OTUD7A
CHRNA5
CHRNA3
ISL2
SCAPER
TSPAN3
ULK3
CPLX3
LMAN1L
STRN3
NUBPL
MBIP
SLC25A21
FOXA1
SETD3
CCDC85C
DIO3
WDR20
MOK
CLASP2
ARPP21
GOLGA4
OXTR
CAV3
EOGT
PSMD6
C3orf67
ITIH1
NEK4
SPCS1
WDR82
PPM1M
TWF2
CCDC12
PTH1R
PRSS46
PRSS50
TMIE
VGLL4
TSEN2
CNBP
MGLL
TPRA1
SNTG2
FBXW2
ZFP37
KIAA1958
C9orf84
DNAJC25
MURC
DAPK1
NTRK2
GNAQ
PRUNE2
TMC1
SMARCA2
KCNV2
RFX3
PPAPDC2
SPATA6L
CDC37L1
AK3
UHRF2
GLDC
KDM4C
SNAPC3
PSIP1
CCDC171
BNC2
ELAVL2
ESCO2
ADAM29
GLRA3
AADAT
SAP130
MFSD6
HIBCH
COL5A2
COL3A1
PDE11A
METTL8
SP5
SCN7A
SLC38A11
FAP
GCG
DAPL1
GALNT13
CNTNAP5
SATB2
FTCDNL1
NRP2
ADAM23
ERBB4
XRCC5
2022-03-04
CYP27A1
PRKAG3
SLC23A3
CNPPD1
FAM134A
ZFAND2B
ABCB6
SERPINE2
CUL3
DOCK10
SLC19A3
SP140
ARMC9
B3GNT7
DIS3L2
PHC2
TMEM54
HPCA
FNDC5
S100PBP
SPOCD1
H-FABP
PTPRU
SESN2
FGR
ZNF683
AIM1L
CATSPER4
CNKSR1
ZNF593
FAM110D
CNR2
FUCA1
UBR4
CROCC
NECAP2
SPATA21
BMP5
HLA-DOA
COL11A2
RCAN2
GPR110
GABBR1
SLC17A4
SCGN
GPLD1
MRS2
DEK
NEDD9
SMIM13
USP35
NELL1
SIAE
SP17
PKNOX2
FEZ1
FAM118B
SRPR
FOXRED1
TIRAP
APLP2
FADS2
FADS3
RAB3IL1
HNRNPUL2
TTC9C
ZBTB3
POLR2G
BAD
GPR137
KCNK4
TEX40
ESRRA
PRDX5
CCDC88B
KAT5
RNASEH2C
AP5B1
OVOL1
C11orf80
RCE1
TRPM5
TSSC4
CD81
TNNI2
SYT8
MINPP1
ATAD1
CH25H
LIPA
IFIT2
IFIT3
IFIT1
LCOR
WDR96
BAG3
IL11
ATE1
DMBT1
CPXM2
PTPRE
MKI67
MGMT
ZNF516
CYB5
SYT4
KIAA1328
TPGS2
MAPRE2
ASXL3
MRTO4
GREB1L
UBE2D2
DLGAP1
LAMA1
C18orf25
KATNAL2
HDHD2
SMAD2
CTIF
DYM
TCF4
NPRL3
HBM
HBQ1
TRYPTASE-1
NOXO1
GFER
SYNGR3
ZNF598
NTHL1
TSC2
SRL
ABAT
DNAH3
COG7
GTF3C1
KIAA0556
GSG1L
ATP2A1
SH2B1
TUFM
ATXN2L
ITGAL
ZNF768
SRCRB4D
ZP3
RNF216
FSCN1
ARV1
FAM89A
REEP3
DNA2
SLC25A16
HK1
ADAMTS14
TBATA
NUDT13
ECD
FAM149B1
SYT15
GPRIN2
RBP3
GDF2
GDF10
ARHGAP22
WDFY4
WDR17
SPATA4
FAT1
C8orf48
MFHAS1
RBPMS
SMIM18
GTF2E2
ADAM9
ADAM32
CSGALNACT1
RABL6
TMEM141
LCN8
LCN15
NOTCH1
SEC16A
LAMC3
PTGES
STXBP1
FAM129B
GARNL3
RALGPS1
LMX1B
PBX3
SIN1
GAPVD1
DENND4C
OR1L1
OR1J4
OR1Q1
RBM18
LHX6
TTLL11
DAB2IP
CMPK2
RSAD2
GREB1
GEN1
MSGN1
C2orf43
APOB
RAB10
BRE
PLB1
CAPN13
GALNT14
MXD1
SNRNP27
GMCL1
ANXA4
ANTXR1
CNRIP1
USP34
AHSA2
CTNNA2
DNAH6
VAMP5
RNF181
TMEM150A
C2orf68
USP39
POLR1A
RMND5A
CD8A
CD8B
RPIA
IL36G
VRK2
SPTBN1
CHAC2
FSHR
STRN
VIT
RASGRP3
ANKRD53
NAGK
DYSF
ALMS1
SLC4A5
REV1
CNGA3
KANSL3
ARID5A
PGEPII
MYPT1
OTOGL
ACSS3
PPFIA2
MGAT4C
KITLG
FGD6
ITGA5
ZNF385A
GPR84
COPZ1
MAP3K12
PCBP2
PRR13
KRT8
KRT78
KRT72
KRT74
KRT71
KRT7
CSRNP2
LETMD1
ATF1
FAM186A
FAIM2
MCRS1
KCNH3
DNAJC22
TUBA1B
LMBR1L
LALBA
SLC38A4
DBX2
NELL2
TMEM117
KCNMB4
CNOT2
LEMD3
C12orf56
PRIM1
SMARCC2
MYL6
ESYT1
ZC3H10
NTN4
CHPT1
SYCP3
IGF1
APOL6
RBFOX2
FAM60A
MRPS35
PPFIBP1
IFLTD1
ST8SIA1
PDE3A
PIK3C2G
MGST1
SLC15A5
GPR19
CREBL2
GABARAPL1
TMEM52B
A2M
A2ML1
RIMKLB
NANOG
SLC2A3
LTBR
SCNN1A
ANKRD54
EIF3L
PARVB
GRAMD4
PPP6R2
MIOX
ABCA13
CDK14
GATAD1
PPP1R9A
ASB4
DLX6
ICA1
KIAA1324L
SEMA3E
PCLO
CACNA2D1
SEMA3C
ELMO1
ANLN
BMPER
BBS9
SKAP2
STK31
CADPS2
LEP
TSGA13
SLC13A4
FAM180A
DGKI
SVOPL
TTC26
UBN2
TPK1
GIMAP2
TMEM176B
XRCC2
NOM1
NCAPG2
ZNF354B
ARRDC2
KCNN1
MAP1S
UNC13A
CC2D1A
C19orf57
NANOS3
SYCE2
GCDH
KLF1
DNASE2
MAST1
RDH8
DNMT1
ATG4D
KRI1
CDKN2D
AP1M2
TSPAN16
RAB3D
TMEM205
CCDC159
SWSAP1
EPOR
RGL3
CCDC151
VAV1
KDM4B
EEF2
DAPK3
ATCAY
LINGO3
C19orf35
OAZ1
SLC22A4
PDLIM4
ADAMTS19
FBN2
SRFBP1
NSD1
OR2AJ1
H2AFY
CXCL14
LECT2
HNRNPA0
CTNNA1
SIL1
PFDN1
NR3C1
GRXCR2
PPARGC1B
PDE6A
TCOF1
CD74
GRIA1
CCNJL
ATP10B
FAM172A
FAM81B
CAMK4
STARD4
TNIP3
PDE5A
ALPK1
CFI
PLA2G12A
CASP6
TBCK
MANBA
BANK1
RAP1GDS1
STPG2
BMPR1B
FAM13A
HERC3
PPM1K
ABCG2
OST
IBSP
PACRGL
KCNIP4
LGI2
PI4K2B
ZCCHC4
SLC34A2
SEL1L3
SMIM20
TBC1D19
TBC1D1
PDS5A
CHRNA9
APBB2
LIMCH1
GRXCR1
GABRA2
GABRB1
CORIN
SPATA18
CHIC2
GSX2
KIT
CLOCK
PDCL2
KIAA1211
AASDH
SPINK2
TECRL
EPHA5
UBA6
GNRHR
UGT2B7
AMTN
DCK
SLC4A4
CDKL2
G3BP2
NAAA
SOWAHB
PAQR3
MAPK10
PTPN13
SLC10A6
EPB41L4A
FEM1C
ANKRD31
AP3B1
ARSB
CMYA5
DPP8
MEGF11
NOX5
PAQR5
KIF23
TBC1D21
OR4K15
OR4Q2
OR4K14
EIF2AK4
MGA
LRR1
RPL36A-HNRNPH2
MGAT2
DNAAF2
POLE2
CDKL1
ZNF609
TRIP4
FAM81A
MYO1E
ZNF280D
MAPK6
FGF7
SLC12A1
MYEF2
SLC24A5
SPATA5L1
FERMT2
ARID4A
FNTB
MAX
PLEKHH1
PIGH
ARG2
VTI1B
RDH11
DCAF5
EIF2B2
MLH3
ZC2HC1C
NEK9
JDP2
NGB
POMT2
TMED8
SAMD15
NOXRED1
KCNK10
TBC1D32
FAM184A
GOPC
ROS1
DDO
SCML4
GRIK2
EPHA7
SNX14
NT5E
TAAR4
TAAR2
PEX7
PHACTR2
MTHFD1L
ESR1
ACAT2
IGF2R
C6orf118
PDE10A
KIF25
KCNQ5
FAM135B
GSDMC
LYPLA1
CLVS1
EYA1
HNF4G
EXT1
CSMD3
EBAG9
PKHD1L1
ABRA
OXR1
ZFPM2
RIMS2
PABPC1
MATN2
RUNX1T1
CNBD1
CNGB3
ENPP2
